# Supplementary material for: Hyaluronic Acid-Coated Nanoliposomes as Delivery Systems for Fisetin: Stability, Membrane Fluidity, and Bioavailability
Source: Foods. 2024 Jul 29;13(15):2406. doi: 10.3390/foods13152406 (PMC11311619; doi:10.3390/foods13152406)
Supplement: Supplementary file 1 [file foods-13-02406-s001.zip]

Archive with 1 entries (1 files):
- foods-3011872-supplementary.pdf
